# Supplementary material for: ACLY‐Driven Metabolic Reprogramming Promotes Histone Acetylation and Inflammation‐Associated Fibrosis in Chronic Kidney Disease
Source: Adv Sci (Weinh). 2026 Apr 16:e75247. Online ahead of print. doi: 10.1002/advs.75247 (PMC13334609; doi:10.1002/advs.75247)
Supplement: Supplementary file 2 — Supporting File 2: advs75247‐sup‐0002‐TableS1.xlsx. [file ADVS-9999-e75247-s002.xlsx]

## Sheet: Table S1-20250827
Table S1
Primer sequences used for genotyping.
tm1c (floxed allele)	AAGGCGCATAACGATACCAC	CCGCCTACTGCGACTATAGAGA
Acly wild-type allele	TGCAATGCTGCCTCCAATGAT	GGAGCCAGAGGAGAAAAAGGC
Common Cre	CAGCATTGCTGTCACTTGGTC	ATTTGCCTGCATTACCGGTCG
Primer sequences used for quantitative real-time PCR.
Gene	Forward primer	Reverse primer
Col1a1	TGCCTGGACCTCCTGGCGAGCGT	AGCAGGTCCGGGAGCACCACGTT
Col3a1	ACAGCTGGTGAACCTGGAAG	ACCAGGAGATCCATCTCGAC
Fn1	ACAAGGTTCGGGAAGAGGTT	CCGTGTAAGGGTCAAAGCAT
Gapdh	AGGTCGGTGTGAACGGATTTG	TGTAGACCATGTAGTTGAGGTCA
Acox1	CTTGGATGGTAGTCCGGAGA	TGGCTTCGAGTGAGGAAGTT
Acox2	TACCAACGCCTGTTTGAGTG	TTTCCAGCTTTGCATCAGTG
Cpt1a	GGTCTTCTCGGGTCGAAAGC	TCCTCCCACCAGTCACTCAC
Cpt2	TTCTGCAGTGCGGTTTCTGA	GTGTCACTTCTGGCAGGGTT
Pparα	CGAGAAGGAGAAGCTGTTGG	TCAGCGGGAAGGACTTTATG
Plin2	GGATAAGCTCTATGTCTCGTGG	GTCTGGCATGTAGTCTGGAG
Acaca	GCCTGAGACTGGATCAGTGG	TGTGTGACTGGGCTGTGTGA
Acacb	AGTGTGAACACAGTTGCCTG	GAAGACAGTGGGTTCCTCGG
Scap	AAGATTTCTGTGCCAGGGAG	CTGTGAAGGGTTACTCGCC
Fasn	GCCAACTCGAGGGACACATC	GGGCTTCACGACTCCATCAC
Jak1	CATGGTGGAAGAGTTTGTGGAA	CAGCTGTTTGGCAACTTTGAATT
Jak2	TGTCGCCGGCCAATGT	TACAGGAGATGTGGAGGTTGC
Acly	TTCGTCAAACAGCACTTCC	ATTTGGCTTCTTGGAGGTG
Primer sequences used for quantitative ChIP-qPCR.
Rpl30	GTCTGCGGTAGTTGGTTGCT	ACAAACGCCCAGAACCGAAG
Jak1	CTGCGCTCTAAAAACGCACC	CTTGGGTCTTGGCTCTGTCC
Jak2	AGCGGTTCTCCCTGCGAT	AACCCGCAGGTTTTCTAGCTT
